# Supplementary material for: Genistein Alleviates High-Fat Diet-Induced Obesity by Inhibiting the Process of Gluconeogenesis in Mice
Source: Nutrients. 2022 Apr 8;14(8):1551. doi: 10.3390/nu14081551 (PMC9032493; doi:10.3390/nu14081551)
Supplement: Supplementary file 1 [file nutrients-14-01551-s001.zip]

Archive with 1 entries (1 files):
- Table S.xlsx
