# Supplementary material for: Genistein Alleviates High-Fat Diet-Induced Obesity by Inhibiting the Process of Gluconeogenesis in Mice
Source: Nutrients. 2022 Apr 8;14(8):1551. doi: 10.3390/nu14081551 (PMC9032493; doi:10.3390/nu14081551)
Supplement: Supplementary file 1 [file nutrients-14-01551-s001.zip › Table S.xlsx]

## Sheet: Table S1
Gene	Sequence
miR-451	AAACCGTTACCATTACTGAGTT
m-G6Pc-F	CGACTCGCTATCTCCAAGTGA
m-G6Pc-R	GTTGAACCAGTCTCCGACCA
m-PCK1-F	CTGCATAACGGTCTGGACTTC
m-PCK1-R	GCCTTCCACGAACTTCCTCAC
m-PCX-F	TTGGCTGGTACAAGATGCTGA
m-PCX-R	TATACTCCAGACGCCGGACA
m-FBP1-F	GCATCGCACAGCTCTATGGT
m-FBP1-R	ACAGGTAGCGTAGGACGACT
m-GK:F	TGAACCTGAGGATTTGTCAGC
m-GK:R	CCATGTGGAGTAACGGATTTCG
m-FASN-F	CCACTGCTTACTACTCGTTA
m-FASN-R	AGGTATGCTCGCTTCTCT
m-SCD1-F	GGCGAGCAACTGACTATC
m-SCD1-R	CACCGTCTTCACCTTCTC
m-ACC-F	ATGTGGCCTGGGTAGATCCT
m-ACC-R	CGGACAAGGTAAGCCCCAAT
miRNA Universal Downstream Primer	R-Uni-miR qPCR Primer, included in kit ( TaKaRa)
U6-F	F-Uni-miR qPCR Primer, included in kit ( TaKaRa)
U6-R	R-Uni-miR qPCR Primer, included in kit (TaKaRa)

## Sheet: Table S2
Group	C6:0	C8:0	C10:0	C13:0	C14:0	C14:1	C15:0	C16:0	C16:1	C17:0	C17:1	C18:0	C18:1n9c	C18：2n6c	C18：3n6	C18：3n3	C20:0	C20:1	C20:2	C20：3n6	C20：4n6	C20：3n3	C20：5n3	C22：0	C22：1n9	C24:0	C22：6
ND	0.00170142	0.000838676	0.00253384	0.00128717	0.229269	0.0650966	0.0846027	22.2617	3.75365	0.150517	0.0752106	10.5079	25.9143	17.8271	0.371168	0.184192	0.108301	0.394971	0.286789	0.657612	12.4248	0	0.0271217	0.0168226	0.0311234	0.0546697	4.56659
ND	0.00655154	0.000882459	0.00191955	0.00135114	0.0732271	0.0575275	0.0696219	22.2963	2.96533	0.136662	0.0173155	12.2469	22.8395	19.8107	0.368385	0.156273	0.125402	0.365562	0.264705	0.852004	12.6711	0	0.0210239	0.0149709	0.0313773	0.0700262	4.53537
ND	0.0042054	0.00121301	0.00117534	0.000852943	0.0976937	0.054206	0.0735341	21.8859	4.48826	0.122021	0.0602383	10.9644	26.1205	19.28	0.383585	0.164596	0.0874355	0.385869	0.28024	0.864003	10.1146	0	0.0287145	0.0123004	0.0287106	0.0502186	4.4456
ND	0.0037389	0.000900518	0.00218329	0.00126666	0.159694	0.061779	0.0781879	22.2946	3.52823	0.143844	0.0523017	11.223	24.7237	18.646	0.373008	0.172112	0.113471	0.386291	0.276701	0.756215	12.356	0	0.0250424	0.0156463	0.0311106	0.0599589	4.51494
HFD	0.000144641	0.00033543	0.00162866	0.00153273	0.963514	0.0524428	0.100987	24.328	8.10393	0.105513	0.377973	3.58169	43.5944	11.4853	0.147284	0.197811	0.262165	1.67148	0.373259	0.666423	2.77865	0.0437729	0.0272371	0.0200428	0.12718	0.0174332	0.969934
HFD	0.000177218	0.000229393	0.000826732	0.00121836	0.696223	0.0464403	0.0990417	24.2941	6.47646	0.112646	0.345383	4.42304	42.2428	12.8983	0.177674	0.233052	0.273861	1.17702	0.354407	0.877563	3.44521	0.0659598	0.0665687	0.0254473	0.0824889	0.0159862	1.56788
HFD	0.000294934	0.000280078	0.00106553	0.00121444	0.727939	0.0486692	0.0963611	23.2404	7.01912	0.107118	0.318853	4.38365	42.7326	12.2953	0.173796	0.215555	0.248683	1.32831	0.32824	0.796721	4.09272	0.0696369	0.0496433	0.025814	0.0997188	0.0185395	1.57978
HFD	0.000168234	0.000289334	0.00126164	0.00137878	0.833079	0.0494823	0.0993013	24.267	7.37173	0.108666	0.359837	4.00182	43.064	12.0258	0.161566	0.214262	0.266875	1.4379	0.36268	0.756426	3.12795	0.0544078	0.0443258	0.0227055	0.106503	0.0169013	1.24366
HFDG	0.000635933	0.00030162	0.000738154	0.00109777	0.394702	0.0411006	0.10265	23.2111	4.31825	0.137006	0.164178	8.76486	35.4025	14.0743	0.157134	0.313096	0.156122	0.884362	0.303773	0.813298	7.002	0.0923834	0.0897549	0.0176017	0.0504271	0.0348137	3.47179
HFDG	0.000258116	0.000161034	0.000509066	0.000805644	0.262762	0.0441654	0.0874395	23.8011	4.25779	0.112221	0.138687	7.98072	38.2789	13.0364	0.165784	0.146726	0.24605	0.919738	0.290886	0.97633	6.25494	0.0780367	0.053934	0.0320545	0.0913803	0.0526113	2.68959
HFDG	0.000328907	0.000207268	0.000554826	0.000852082	0.366985	0.0371821	0.0797756	22.4536	5.0394	0.104582	0.150489	6.69658	40.8297	13.6025	0.140768	0.170258	0.182387	1.01765	0.274528	0.893052	5.1377	0.0715847	0.0459713	0.0215418	0.0634794	0.0296274	2.58864
HFDG	0.000440393	0.000228507	0.000610214	0.000936038	0.331465	0.0416186	0.09298	23.0795	5.54534	0.120633	0.149191	8.05785	36.904	13.4274	0.156117	0.225502	0.194337	0.906804	0.292549	0.88345	6.32868	0.0830661	0.0686758	0.0236846	0.0680256	0.0411702	2.97568
HFD-G-7d	0.0014389	0.000271901	0.000741538	0.000441178	0.362533	0.055854	0.0885295	22.5507	4.51971	0.0914185	0.105281	6.85377	39.7723	11.6862	0.208724	0.158948	0.170821	0.820905	0.260408	0.617117	8.17706	0.182596	0.624477	0.0250288	0.0829351	0.0453097	2.53647
HFD-G-7d	0.00436825	0.000200149	0.00164157	0.000881245	0.421514	0.0509154	0.0880575	25.0973	4.28983	0.0943749	0.0792698	8.6516	34.8702	12.1293	0.260714	0.26324	0.240957	0.825932	0.338942	0.689564	8.25292	0.15509	0.589156	0.0362336	0.0506436	0.0362336	2.48093
HFD-G-7d	0.0013368	0.00019435	0.00153593	0.000896679	0.526182	0.0662749	0.0982579	24.2837	4.75651	0.104105	0.0869108	7.96472	34.9094	12.9052	0.318286	0.389737	0.210785	1.03766	0.208898	0.620641	8.1771	0.208573	0.474093	0.0284377	0.0637	0.0284377	2.52851
HFD-miR-451-7d	0.00191319	0.000368042	0.00058015	0.000405533	0.576406	0.0373216	0.103613	22.404	6.74812	0.118816	0.0438072	7.28926	40.3711	10.8092	0.419798	0.209434	0.279638	0.594666	0.313887	0.90946	5.39986	0.126254	0.796408	0.0359283	0.0920368	0.0546127	2.26318
HFD-miR-451-7d	0.00177558	0.000402202	0.00151397	0.00106387	0.319144	0.0354259	0.111759	22.4238	5.61467	0.126689	0.0446004	5.75153	40.8321	12.5086	0.470606	0.348036	0.203645	0.714471	0.196393	1.02749	5.58158	0.120774	0.792046	0.0226716	0.105175	0.057875	2.58618
HFD-miR-451-7d	0.00119416	0.000358365	0.00223343	0.00176937	0.810155	0.0560474	0.112866	24.3526	5.26846	0.123274	0.0423022	4.93025	40.1814	11.2047	0.46897	0.537903	0.270547	0.590855	0.351299	0.942971	6.17146	0.159241	0.787021	0.0334873	0.127828	0.0711834	2.3995
